# Supplementary material for: High Intensity Concentric-Eccentric Exercise Under Hypoxia Changes the Blood Metabolome of Trained Athletes
Source: Front Physiol. 2022 Jun 23;13:904618. doi: 10.3389/fphys.2022.904618 (PMC9260056; doi:10.3389/fphys.2022.904618)
Supplement: Supplementary file 5 [file Table1.XLSX]

## Sheet: Raw Values 
Supplementary table 1. Profile of metabolites and sum/ratios obtained through untargeted metabolomics in blood plasma
Aim: To determine alterations of the blood metabolome to concentric-eccentric leg exercise performed at a simulated altitude of 3500 m in trained athletes.
Legend: Pre exercise (prior to the exercise, after 60-minute adaptation to hypoxia); Post exercise (immediately after the exercise); Day 8 post exercise (n day 8 after the exercise). 1-11 (number of subject)
							Pre exercise											Post exercise											Day 8 post exercise
Compound	CmpdID	1a	2a	3a	4a	5a	6a	7a	8a	9a	10a	11a	1b	2b	3b	4b	5b	6b	7b	8b	9b	10b	11b	1c	2c	3c	4c	5c	6c	7c	8c	9c	10c	11c
Allysine	HMDB0001263	17591	20091	59256	22795	12772	23791	17099	4290	16812	17615	14179	7027	28058	76151	26855	24540	60103	13979	31192	9240	23913	18066	38669	21650	30949	23166	15321	33030	10530	22142	3833	16362	25871
1,5-Anhydrosorbitol	HMDB0002712	94881	76216	43587	180875	25972	114151	101499	84498	152919	56986	171460	67087	92156	46076	100493	32184	79995	97109	84066	99170	48585	82550	54715	48585	48428	144967	40742	54949	180970	71473	131927	63155	116058
1,7-Dimethyluric acid	HMDB11103	485210	84417	1152583	164935	784595	570586	1120407	28767	49676	603216	247891	486158	66432	1261276	228120	901480	609337	941391	30000	38069	766086	298735	1020073	32840	318994	147862	377974	580818	432405	30675	59746	312952	77013
1-Methylhistidine	HMDB0000001	1355426	251230	1935519	347494	180213	350246	561537	728211	1501666	668121	121689	1765755	208453	1358657	309795	95754	294079	502326	588039	1758500	456974	157685	116556	127545	2196671	1328291	268186	571193	305364	249659	385480	438849	162175
1-Methyluric acid	HMDB03099	273820	81714	657461	66253	471301	336334	531641	53725	38980	379685	187455	374668	68199	815710	108562	606495	432748	570614	43089	46152	699566	288933	492982	50105	350993	73255	288536	472974	213693	48542	34647	255063	66256
3-Hydroxybutyric Acid	HMDB0000011	1547381	1294691	2297705	1304435	1398810	2377853	2032494	1446525	1245586	1347009	2211614	2083613	1949375	6119348	3169847	2969861	3767046	2702915	2158995	3529918	3536025	2855656	1508537	1971555	2626559	2361929	2003946	2664520	1296379	1194866	2146643	1494069	1642374
3-Methyluric acid	HMDB01970	93149	264287	352867	222623	93839	104162	405818	140901	112999	94222	117087	119332	223122	343370	453952	169138	167063	335517	109150	179379	166932	130289	99654	198548	588656	574618	140941	121814	53692	124054	110559	115874	32621
4-Hydroxyproline	HMDB0000725	181674	61957	207988	142691	112642	45562	169901	165552	76180	82220	160394	166657	125050	123398	168045	111946	63677	222771	127174	137049	78071	165300	103508	105683	156488	245151	143006	88676	85655	91259	64099	130444	48852
acetoacetate	HMDB0000060	3121258	3230968	3612459	3072908	2892009	1467187	4551742	2125565	2612655	3754884	2673793	3341986	2694939	3335644	4735721	4157669	3527946	4441012	3687409	3808149	4431307	4161602	3811310	2953277	3560600	2957703	3446023	2292148	2147291	4324369	3164874	3326639	2921571
Acetylalanine	HMDB0000766	683176	510124	773396	666301	346748	260083	1052852	833459	331671	270675	569026	978091	589321	910246	1250635	535432	272308	1166360	858543	618533	435962	590257	470684	823905	497732	681001	640036	449477	453731	981157	1116246	475624	417491
Acetylhistidine	HMDB0032055	7024	8720	7343	5084	5777	8867	11036	9305	9975	7971	14371	11036	8525	13467	9327	9828	12238	12801	12593	14662	15581	11386	10244	21073	7750	9393	8354	10335	9436	10873	9552	7491	11329
Acetylmethionine	HMDB0011745	39064	41548	33274	31068	43137	32803	37841	54653	44976	34812	35136	96804	78883	58227	111466	83481	72293	76129	57302	112036	116994	62168	63084	87383	50268	72773	54433	69290	127985	74966	114082	45086	216024
Adenine	HMDB0000034	50253	76780	163214	120961	176408	47237	26124	73927	50333	242962	57886	88759	61663	119167	63165	38601	72884	37368	73840	70530	140316	67528	68525	93887	118850	191119	133443	117264	41926	75527	53088	217185	34742
Allantoin	HMDB0000462	17336	22170	31676	48588	22339	66216	30595	16348	54654	37027	14546	26200	11800	35470	26926	15426	146796	33936	41051	51465	44432	42434	30489	51925	70112	114281	21620	56077	34270	26006	44468	65130	28816
alpha-Aminoadipic acid	HMDB0000510	88239	182085	240949	163119	197119	167020	175418	191286	151005	225808	114643	136403	126753	138299	216902	115190	246600	159219	159575	221500	155827	133655	177114	241666	242097	198116	157083	241275	123237	241510	233848	224538	145925
Alpha-ketoisovaleric acid	HMDB0000019	34983	27160	38697	37966	23226	24256	32242	27684	39006	39071	32329	29871	35128	35434	23220	34446	34641	31726	53621	34381	24507	31914	44079	34194	60229	44172	30582	39217	53285	37608	31398	39350	37856
Betaine	HMDB0000043	94508217	100926873	152749941	92877412	87106691	119122856	92208829	105558996	90855077	114758812	100769454	106947524	92863436	140557192	89614001	66852812	111919546	93262883	104191058	100066487	102042833	107632893	118049123	98558023	138562976	121842587	85352326	122139453	89442489	108401630	93383589	107126345	101231162
Butyrylcarnitine	HMDB0002013	1599149	1897990	2474648	1784149	2719919	3206605	2947547	1212485	1617711	2295433	2658382	1725452	1485715	1893377	1715084	1826355	3218487	1934896	1183053	1710750	1710859	2027896	1010830	1764612	2191993	2058361	2455393	2937750	1384706	1157046	1455346	2499769	2937892
Caffeine	HMDB0001847	529552	50724	1131548	153975	581246	751009	771193	8592	27624	779065	241761	624910	41689	807549	139824	312627	726479	553551	7256	23140	471226	305104	1124293	13926	91322	90629	139962	583015	585755	6411	40719	511454	24513
Carnosine	HMDB0000033	4870	5582	9454	7739	5437	9632	4121	9069	12031	42050	6190	4810	2548	4701	5333	4426	7308	4447	5582	10628	15491	7344	4982	8517	9185	7794	6952	5717	10878	6822	8055	21181	16780
Choline	HMDB0000097	42254574	57909449	82212123	34245431	64526898	46645056	32608029	66023446	40670805	64632539	50888024	37824677	63345435	66677547	45082683	40958072	47097586	40043946	59520099	48880303	32756277	54142594	55824546	49652787	74365292	82349423	55898532	73170271	79544130	62700255	69588411	70163802	60938968
Citric Acid	HMDB0000094	964899	1638834	2649394	2731338	2869254	2258802	1097684	1520861	1106017	3221839	1322643	7309898	1570401	1688947	1709022	1456447	2923449	1870473	1531785	12558729	2063090	1863963	1302173	1094022	1703406	2002654	1859042	1883908	2487999	1431312	1813471	2518110	1280488
Citrulline	HMDB0000904	237659	218628	306786	293036	293194	288453	273137	266109	430154	408588	224775	230520	211223	200212	262783	214412	372133	181956	238744	314499	254130	187246	203238	351771	293573	343717	263117	399779	215641	270004	477917	332752	272461
Creatine	HMDB0000064	8596814	3139354	6704642	4154617	9507922	3329880	9932809	3509946	5344451	5410154	3782696	8729695	2293362	5940209	4461787	5625340	3311473	8031234	3169568	5295500	4136532	4707052	9128107	4117852	5792053	5717879	9606062	4686529	5604300	4216162	4034421	6373263	3843833
Creatinine	HMDB0000562	177982066	191777262	216969307	194706090	202663341	204981943	177885620	177774593	191621570	219168910	178107944	202823421	197844665	208404532	198446143	172640810	203336144	184445851	185440672	207455896	216342112	188642946	182940319	215565064	203818190	213078496	180775749	216867243	160704099	166319934	185718127	209559896	187035299
D-Fructose	HMDB0000660	1147807	1103993	1046343	1202765	1084155	441547	1135918	1052873	1172192	1172643	1103393	1216685	1117067	1102582	1145577	1080431	1094148	1151432	1184025	1174318	1002957	1109461	1206145	919672	1128054	1115193	1204402	777619	768437	1231034	946296	1236123	761535
D-Glucose	HMDB0000122	1164108	1053064	1632994	1076361	1384882	561876	1417604	914865	1124809	1682541	970404	1527355	1100002	1598493	1391996	1288011	1444174	1443532	1165903	1255964	1416003	1069694	1356288	1020113	1365324	1208867	1270854	919286	738831	1281207	887503	1607081	744458
Dimethylarginine	HMDB0001539 / HMDB0003334	1143826	1741193	1966417	1446622	2005850	1839237	1284102	1764239	1546813	2233769	1046364	1784080	1429561	1675726	1708933	1311787	1972902	1317525	1544389	2084024	1738281	1322307	1537577	2147764	2068912	2132973	1842178	2428846	1414166	1773726	1575993	2166881	1647120
Fucose	HMDB00174	163234	95887	377153	93625	115391	198265	326929	86661	117425	368042	188029	162664	100673	284743	113454	188690	239257	201871	117823	123766	294729	228313	372055	108428	124250	132005	103200	238745	252325	129167	119357	230261	98350
Fumaric Acid	HMDB00134	397896	545340	201631	155011	154015	325049	350563	294262	348286	206045	421733	680685	733253	555055	435743	507061	651969	722410	598377	657035	682012	515480	354160	344010	222783	190955	233595	331215	299302	279241	319263	237647	333087
Gamma-Aminobutyric acid	HMDB0000112	161997	209327	312575	156605	199550	317277	220849	232514	138173	251515	171162	203577	165629	222630	140124	123774	318879	191815	206698	140858	175487	173789	176981	241992	288851	346420	214299	359494	156957	300241	184631	258290	263320
Gluconic Acid	HMDB00625	363121	420040	281131	417426	217739	354677	367345	348364	447646	272873	449041	308619	395764	371496	707979	427620	490069	347340	416573	449778	478511	392897	336079	509475	429536	475923	335425	381402	399535	432177	392920	357034	462624
Glucuronic Acid	HMDB00127	29981	37219	50029	28445	31309	39954	37006	34290	34195	58266	34743	30461	39191	40824	55293	34918	53926	31507	38604	45147	63876	35294	78896	59041	56879	51053	30899	61808	24272	28836	41615	47430	36144
Glutamine	HMDB00641	13209624	13460744	13207117	12930223	13748101	15561516	15956581	17179071	14481736	13942208	14458377	15765037	14502678	14990986	18652375	16556399	15923918	16398245	17939983	17042426	18308548	15404496	17781965	18762332	14924651	14719904	15455264	19895583	12419201	16010381	16009104	14099980	14192115
Glutaric acid	HMDB0000661	35404	30651	28844	30476	27831	40099	34986	23254	42574	33781	73697	33399	61048	42452	43756	49461	54821	41685	39682	64331	46566	86982	49612	37973	52853	32316	45448	48326	47295	37858	51601	47300	65870
Glyceric Acid	HMDB0000139	3067146	2361422	1136325	1081223	1476875	1315423	2440095	3163654	2426376	1534733	1543162	1971566	1395061	1712854	2423989	3299022	3184425	1897499	4305837	2209810	4102213	1667040	2802075	2208958	1823756	2359897	2711549	2790945	2412834	3248715	2285296	2077642	3116338
Glycerophosphocholine	HMDB0000086	33649864	17944474	43112288	33561009	47740265	35774516	34676840	41715014	18464372	81360478	22328108	18287411	9463266	31860746	37319626	27688439	29379585	53125293	34562368	17153887	35980556	11055496	41090569	41622273	46027980	48670111	43536762	37555755	29324726	45585967	16356277	74754226	59534696
Glycerophosphoinositol	HMDB0011649	6523	9230	6692	5736	6726	6961	11448	9329	6217	7974	6401	13534	8000	8679	16304	13818	19461	11955	12745	16705	17301	6776	7738	13953	9527	9229	7703	9139	7394	8609	6938	8651	13443
Glycerophosphorylethanolamine	HMDB0000114	34468	35952	42120	66079	36658	54279	83112	47051	51044	57288	41914	23164	16444	48462	81857	60467	50793	81574	48069	37683	48467	32322	59050	57747	66936	68133	70532	68415	74709	73253	43072	55403	116928
Glycine	HMDB00123	80040	79219	79695	97723	98142	115553	114851	126923	78828	83609	91343	90278	64057	75047	123142	112557	136840	109990	134799	94803	115690	93248	99089	104661	110323	98722	134164	160792	88051	140418	113689	105073	129399
Glycolic acid	HMDB00115	461093	639918	621205	146354	568045	302122	600764	551020	1460232	1004802	704518	319617	321061	523027	221637	543793	574723	451734	550334	417536	611370	387069	551112	815745	238769	309181	461051	788482	455574	328812	518263	656457	593616
Guanidoacetic acid	HMDB0000128	86579	34768	87367	55698	101894	65700	56956	49943	61024	73607	49142	94354	37583	61123	60732	86333	88028	71074	46338	70091	54984	64311	107803	58126	54258	56394	105664	103057	48939	60156	60508	50960	66761
Guanosine	HMDB00133	64799	71618	82620	53197	64694	59692	62805	57785	54628	93459	53112	85189	57257	69959	64501	70511	79054	64059	59570	65774	97155	51377	63938	66037	76332	74414	71225	71686	44194	57854	44765	91037	52097
Heptanoylcarnitine	HMDB0013238	19045	41304	54792	34165	32091	44141	49730	40642	48761	166457	45719	23021	33863	36163	40401	26022	32500	35948	28521	32001	61353	40259	14089	28573	31429	68613	34874	34852	19800	39204	39514	130028	55592
Hexanoylcarnitine	HMDB0000756	178497	618505	748561	349861	227145	225405	330221	186410	215976	1138580	247032	98586	201907	294609	178048	121945	122670	121081	112734	96929	289707	150005	158485	205573	254567	380634	206659	178027	130315	219661	219556	786433	383698
Histamine	HMDB0000870	8087	4649	10756	21503	8545	7874	7605	6650	8888	17764	11212	6101	4230	10768	12605	6262	9448	15364	6596	9870	12071	6103	7886	10194	29866	16558	5435	6941	8352	8893	11161	18576	11606
Homocysteine	HMDB00742	34564	81288	35422	47412	47188	77188	70333	51748	45198	41268	48145	39043	62942	32934	62824	47769	111326	64525	51112	48001	46290	48067	59865	66058	41842	34786	47798	72571	40835	60982	54705	66295	51798
Hydroxyphenyllactic acid	HMDB0000755	666537	710804	627511	624378	554817	397766	499908	645267	437644	444004	468827	2284756	896420	794581	1734596	1348632	1386820	1174403	797594	1262915	1713850	1019884	1018618	861665	745977	861601	672202	764871	497889	506537	342334	400221	533427
Hypoxanthine	HMDB0000157	9402538	11688315	19181421	24976606	21531864	24847892	10590007	15876439	9561599	17467119	12046111	35376139	18782211	14829808	22282349	19348179	19348996	12135802	7284436	26386294	29233800	14126908	12125489	9525108	13374488	13799027	9913343	11349530	12013947	10006623	8992733	12544087	13436966
Indoleacetic acid	HMDB0000197	76087	159949	123447	107760	158747	173714	154980	56111	91938	84028	69192	86296	132817	125691	153588	24425	167652	144029	39485	32819	73706	8422	88784	144872	122888	172868	138904	268744	70894	81494	101061	85102	73504
Indolelactic acid	HMDB0000671	720593	745195	434337	475038	388015	517372	563584	469353	378317	518369	467837	2020776	1063167	880632	1189188	880252	848017	971363	447445	1087609	1279243	743901	546856	1028511	644485	916920	573768	651402	540619	406637	376507	458843	413289
Indoxyl sulfate	HMDB0000682	6042340	10757477	4062427	2969371	12520572	2652381	12999015	2670396	15251100	1891307	2482700	7935670	18395832	3486525	4001131	10279107	1217327	12186118	2546924	7797339	449401	4020699	7931923	14077989	11861108	11568038	8560561	2730446	8755814	5763038	21503058	9216619	4063974
Inosine	HMDB00195	596189	132305	98721	326345	81837	745192	415510	179728	190265	186284	276574	3579327	713010	118435	505191	581054	211253	736521	42776	1552850	2274269	2334784	1146774	37436	42153	41517	44979	64595	41752	18689	28096	26258	78643
Isoleucine	HMDB00172	4095951	3585043	5244083	3574792	6363377	5732188	5361005	7967393	3738277	5242867	3934431	4660196	2981297	4713007	4847013	4875015	5319372	4064253	6692393	3893261	6448478	3164200	6378583	7711861	7856542	6704525	8497475	11311032	3835228	7492496	4991651	7108352	5712076
Isovalerylglycine	HMDB0000678	118292	217871	169150	249498	168738	192336	236144	119016	323819	255214	250227	167027	169732	108273	179111	152956	279443	228471	206618	420814	299284	292125	191165	233946	226538	289274	220660	322701	250739	110071	287603	368332	150957
L-Acetylcarnitine	HMDB0000201	1976843	4702720	5986038	4336467	2872264	3072713	2276872	1931219	3487851	3851365	3080627	4216251	5747996	4766672	4301398	3798410	2875264	2661288	1882286	5093369	4654895	5697699	1301389	1979327	2454031	3646708	1955610	1993119	3665701	1491941	3352194	3827704	2666910
Lactic acid	HMDB03328	282852225	213551778	157076811	178656327	238595031	145619961	215526964	218781788	186491388	210744538	208925519	291302642	311231245	283831407	338914735	338747143	259513483	331613151	217388925	291299888	354146474	306667114	198692626	254887404	207264719	232860658	203840039	217914754	240193226	227538650	212058345	200002258	305656384
L-Alanine	HMDB0000161	2468558	2606090	3228162	2769773	5076279	3670190	3365709	3459275	2312058	3590369	2740040	4675504	3741418	3931264	4015057	4077718	4542906	4509778	3217288	4304277	4643393	3898176	3019233	3631098	2387018	2898141	4304323	4198451	2560255	2597943	2393818	3680229	3424595
L-Arginine	HMDB0000517	6254718	5573862	6517377	6500206	9911342	8151204	6252450	6044913	7085899	8195509	5247565	8094238	4822507	4945497	4879778	5865554	7030255	5775103	5155562	7731221	6090612	5469397	7931188	5391067	4816075	5165373	8035902	8645516	3747707	4249689	5740628	5869507	2598143
L-Asparagine	HMDB0000168	142190	200459	270915	202230	360412	396044	185628	283449	167228	245755	169872	190394	163522	231129	192004	206986	357825	174031	243215	220478	211194	171246	197650	276910	266552	259867	317711	460383	192064	246760	198207	263262	250558
L-Aspartic Acid	HMDB00191	107649	108527	112987	74973	91160	98032	120277	159711	96013	84566	88168	121443	94354	114779	134317	113779	134583	103569	136795	118032	122144	88990	132121	164842	154252	132829	111692	148800	194325	141586	123878	96276	199653
L-Carnitine	HMDB0000062	111165351	97078381	185205116	172104291	137152287	153912120	140772583	114575897	131057328	137632300	87744816	144400403	114718576	147461075	150808251	147964229	134867776	117976178	85285660	115704538	141951394	123312732	102189945	142488709	164224937	170437581	155913845	119511990	115509820	121128737	120143727	132831309	150789704
L-Cysteine	HMDB00574	84447	85975	111667	46172	91604	72007	169795	120315	72093	73721	106563	80922	73563	73005	73379	106855	47650	104717	106467	101848	74162	108811	109072	140806	137663	81747	160992	98489	135766	145791	60767	66981	95608
L-Cystine	HMDB0000192	183280	284235	368955	245077	347303	200442	355285	265997	189734	399330	175399	279616	235913	283463	216546	222369	201400	325270	234878	241804	269581	197580	174103	263678	330176	272054	321886	226199	250431	271556	174888	378806	209216
Leucine	HMDB00687	1814787	1803730	1947661	2360430	2714197	2985987	2553126	3146950	1966541	2651870	2225231	1699462	1225854	1770711	1845917	1890526	2183483	1979871	2807831	1765622	2814196	1513232	2572119	2730628	3191109	2787053	3067476	4338542	2022215	3546793	2830538	3556596	2844110
L-Glutamic Acid	HMDB00148	266411	388710	545661	418725	626074	401583	478049	547888	333342	472862	402394	428610	253299	546601	627328	543549	496009	470052	467999	539097	477146	529073	753847	827125	952177	803983	1000354	701623	1157589	999526	1008923	713301	1361341
L-Histidine	HMDB0000177	2176369	2651900	4339375	2786100	4343011	4066683	2489166	3706094	2879157	4608892	2836814	3681411	2550321	3433871	3028135	2612995	3956906	2553308	3016702	3938540	3705035	3078322	2967844	3945213	3750372	4163989	4115298	5376648	2643443	2981138	3260058	4627212	3743320
L-Lysine	HMDB0000182	3476945	3043508	5006304	4666991	4454092	5457137	2725447	6040664	4049967	3249406	3033575	4188391	2805831	3950606	3235977	3922259	4785373	3176563	4165882	3841457	2551040	3191669	3407556	4119121	4879948	3983745	4946464	3908263	4078820	3473902	3401596	4784896	3046556
L-Proline	HMDB0000162	3670837	2965353	2892109	8211136	8247635	5631509	3077734	5076415	5095767	3623689	7049554	5329795	2916352	3526420	9008656	7255181	3955323	3332089	4694200	6682065	4232517	7289770	5203301	4963310	2532239	6806440	7499593	6208383	2877331	4517992	7400182	4437637	7217502
L-Tyrosine	HMDB0000158	346146	222148	395531	379554	643068	495264	340598	381981	243438	368330	280691	338272	165859	383445	294970	396111	389048	288898	287434	256584	306594	248736	455535	338676	474108	454015	543983	574096	282774	317326	368703	458436	344973
Malic Acid	HMDB00744	116327	193611	229751	71979	516015	361119	124711	255415	110611	282662	124722	760303	386768	379800	470679	374243	549680	347015	263135	872148	418181	334264	161367	195533	296170	318416	341583	322590	331484	332407	444374	351115	306054
Malonic semialdehyde	HMDB11111	455516	437776	1882	540276	562616	323404	4661	438781	490400	7672	421283	815416	413606	495583	810822	728838	733869	599465	490299	602683	538523	507054	485279	456673	22218	467418	458808	559548	415907	9731	18726	494900	475065
Methionine	HMDB00696	327902	332946	385256	453741	705470	526678	488820	618345	402629	421274	582546	347630	241126	359162	423231	519616	559098	417532	524965	521924	419988	457342	516290	547350	448492	491880	688897	785706	418633	676435	598716	526874	634578
Methionine sulfoxide	HMDB02005	39106	60831	54763	56879	57333	112222	59326	76901	60795	49948	51227	38137	33515	45736	49275	37219	84889	46534	80400	44880	62632	43894	65891	72403	56697	81667	61081	121989	50771	74641	51568	57610	74648
MethylMalonic Acid	HMDB00202	400046	384446	225362	304959	139335	277025	365047	374550	402117	190287	301474	299481	311341	337554	413217	360371	349405	320804	353527	391155	387455	335276	414626	413679	361357	335147	376203	351180	331417	402866	388826	292309	428414
Methylxanthine	HMDB01886	589783	1131383	2241511	1377839	643396	834917	1480128	326746	469560	662098	685631	682722	1142177	2486156	2552818	793012	1016140	1587338	313114	602088	1003597	777509	791892	485537	2796881	2703854	557211	658550	364961	535976	740294	770667	206148
Myo-Inositol	HMDB00211	401709	566659	865523	379014	561161	531334	469048	481428	510849	592081	471882	402014	664189	801426	547860	667669	691400	436740	500095	606777	797273	441928	483493	839582	613015	648094	448515	688976	512981	520019	502117	603950	591133
N,N-Dimethylaniline	HMDB0001020	104081	108730	101352	126096	97878	114816	85546	105776	138443	94663	135775	120610	147241	106735	86438	88143	110584	75443	93453	131410	89101	134588	100956	111302	108831	105304	117828	96386	121051	100914	140042	91838	80447
N-a-Acetyl-L-arginine	HMDB0004620	128412	37630	88843	82068	197783	81129	78556	91034	128170	127889	78742	177970	30462	68065	103302	132019	90100	76541	75526	172335	111571	75660	124853	63227	74832	93561	160377	117810	55769	69583	111185	89504	77921
N-Acetyl-L-glutamic acid	HMDB0001138	90840	121000	60771	52362	62110	114645	83356	75603	126180	61170	126784	51862	69474	95674	71132	108197	126964	100998	116783	66907	50282	103132	100578	119232	95686	124765	78827	72028	84173	117598	86238	79684	102626
N-Acetylornithine	HMDB0240589	134319	898442	535464	232837	216728	1373062	484765	343518	157946	286165	281980	127372	717775	576877	362002	234591	1664545	442101	401218	180342	360144	283906	148337	3782249	538278	340988	223325	1370175	208712	373791	215605	382286	240457
N-Acetylserine	HMDB02931	471200	915075	666667	553098	723641	1074849	667705	749717	650736	568899	584232	565783	585962	478503	795861	679514	1206619	602556	730227	829455	703032	668476	843750	1051677	776789	797711	1017640	1378251	742820	842569	1003244	620335	751710
N-Formyl-L-methionine	HMDB0001015	51039	87572	83264	51310	55044	63613	79617	81428	86983	64427	70292	130398	126630	133380	133947	101594	107019	118181	91078	150784	157417	106649	76535	113647	75826	67861	58892	84285	53356	67802	76098	63062	63904
Niacinamide	HMDB0001406	117629	113484	138202	111600	171853	118005	149356	133415	167086	153027	129589	145573	218238	125658	82678	135305	120197	114973	100653	239580	104122	87871	157923	175248	295048	155622	200786	152041	341176	204544	360293	466835	254184
Nonanoylcarnitine	HMDB0013288	80348	128899	114736	127766	120693	136638	250573	215394	229158	348402	187844	35713	79028	73724	101325	83502	101491	172641	226892	164512	192344	167667	91761	109762	201910	179422	135654	107169	57767	216438	294212	313187	334953
Octanoylcarnitine	HMDB0000791	549611	4152278	4587156	1487236	740012	847980	1728770	1202864	1095668	7545785	1637630	129021	1168242	1141422	595723	250173	269001	332518	708121	295494	1389467	586699	248313	1546034	1496576	1870864	785492	509132	772272	1514666	1573975	6555524	3341621
Ornithine	HMDB0000214	1722187	1410378	2934399	2381898	4210560	3348583	2109496	3640969	1498473	4647060	1576661	1983175	845891	2110651	2086519	2250550	3133557	1947759	3090840	1760716	2923181	1417538	2175500	3093348	4379239	3770498	3407723	4842978	3868059	3901061	2752246	5368335	4205780
Orotic Acid	HMDB00226	7345	10694	19872	23073	19653	18676	2090	7722	4260	13337	4840	4108	4512	5637	13946	6772	9037	6194	4509	7173	5745	6266	6954	9639	9683	13091	10385	15234	9517	7361	11462	14533	11816
p-Aminobenzoic acid	HMDB0001392	821107	541774	3371993	275596	670173	2657596	1170582	76994	80756	2078593	913745	972992	735301	2561666	183860	694798	3149232	1525961	158971	94314	1985209	1848925	1516398	454185	1429366	275101	345258	1726189	1303402	186436	112105	551968	123513
Pantothenic Acid	HMDB00210	222285	185013	363432	184901	206492	120002	278292	160931	202779	165564	204338	623373	318772	693556	772307	513573	232033	589636	166362	470789	507083	468488	177820	221234	396588	249457	207086	165804	223359	156252	172176	129253	208033
Phenylalanine	HMDB00159	3236225	3190629	3583118	4623868	3859681	4816301	3034326	4817871	2820883	3226497	3756790	2883231	2559143	3739948	5039727	3133025	3663700	2594750	4308851	3025468	3457507	2751975	4782390	5484587	3868912	6501963	4091479	5704217	3756412	4402517	3689607	3877443	4626426
Phosphorylcholine	HMDB0001565	337402	194395	405148	309427	419308	342536	355672	396038	201848	754530	250277	187757	107652	315050	381517	298441	279039	548845	358349	175574	369864	120573	402005	431291	430876	458923	408272	357121	285126	444924	175021	697466	580718
Phosphorylethanolamine	HMDB0000224	55945	21529	1209	27567	55608	40313	10950	47100	27689	2686	9661	62682	34501	64614	67209	96021	72297	86048	35954	62128	74854	30996	88246	42813	11251	52127	43184	66467	59808	1233	7877	63621	21588
Pipecolic acid	HMDB0000070	1027495	783039	1413207	1080235	1728979	1486123	1033950	1464568	865384	1541754	831117	1273959	601430	1049682	911594	996783	1217848	1008362	1201259	995783	1146464	748823	915351	1091821	1457245	1462439	1676156	1614856	958162	1189116	818215	1458779	1061471
Propionylcarnitine	HMDB0000824	1479010	1643312	2040205	2101600	2248488	2727861	3887246	1144565	1811100	2348749	2587470	1924016	1204289	1792829	1961422	1712112	2544617	2781796	1017490	1695682	1940140	2712436	1474065	1701012	2269915	2378664	2116946	2565764	2439895	1130754	1695348	2824640	1951040
Putrescine	HMDB0001414	14732	21111	20311	14752	13944	18378	12307	9776	6633	22288	18130	17253	15441	20411	15836	18399	26262	20662	8863	15686	24969	18408	8976	17840	27091	19834	15456	33952	7959	12449	6190	22874	11449
Pyroglutamic acid	HMDB0000267	2061356	2232905	3109548	2553842	3500875	3217780	2395073	3034393	2330476	3335242	2021315	3159441	2382259	2737321	2786878	2566528	3035447	2477259	2717662	3096025	3036962	2293386	2769788	2878750	2806985	2802762	2965681	3844541	1906568	2551554	2479425	3178745	2030947
Pyruvic Acid	HMDB01842	3256151	2543975	1728537	1748029	2850807	1255726	2157765	2137746	1822654	1839031	2425362	7144789	7732866	6051975	5989205	6508999	2944006	6323251	2548130	7920791	6627738	7668708	3680131	4923336	2149898	2622808	3570409	2670983	2924034	2339407	2880834	2237734	3526403
Salicylic Acid	HMDB01895	38350	115804	73304	92112	81593	89276	144144	74331	136196	77316	99008	53884	95342	90817	100602	76886	85012	127700	83633	116155	77001	88386	88755	138032	78901	152543	100757	1166384	71366	78347	130660	87578	89260
Sebacic acid	HMDB0000792	56488	116490	57948	63082	69113	84227	78269	71721	68990	74786	74044	86366	81411	78600	96319	64090	73913	85487	110609	87127	88380	72335	78696	96116	77248	94639	108882	84728	82487	92873	151032	71208	105988
Serine	HMDB00187	456839	769327	869866	764145	896515	1203268	619014	901373	555021	824267	612342	705350	472092	672883	703124	620796	924852	679333	614547	724151	716118	703389	1058611	867636	1025225	980952	1000567	1481756	959376	1090952	1067751	982576	914826
Suberic Acid	HMDB0000893	133596	168540	76563	140165	117798	194567	113454	127407	130675	125449	248791	123449	163287	115338	87610	183330	118477	125695	319435	269367	221574	330080	239269	294004	178713	206082	264024	217307	179011	169645	319737	215400	139978
Succinic Acid	HMDB00254	2328793	1965556	1626577	1397716	1685869	1256297	1808280	1968186	2062291	1901131	1420883	1780679	1727988	1616531	1729875	1799257	1999587	1657955	1778326	2017326	2333671	1477153	1502987	1747639	1620240	1930399	1664481	1979315	1715117	1756029	1506093	1594840	1783543
Succinic acid semialdehyde	HMDB0001259	2295768	2174021	2296147	1854901	1989773	1025642	2724302	1896382	2432053	2414522	2259869	2500838	2170980	2721751	2817896	2523850	2507101	2802824	2488382	2455992	2693294	2440466	2811683	2177537	2274620	2159964	2099600	1689494	1762128	2660087	1915283	2404043	1752557
Sucrose	HMDB00258	21761	74313	19733	23183	19189	30230	28212	13529	38034	17264	27981	14160	14944	20594	15641	20222	25598	54818	18097	28861	13610	18321	29960	26039	14129	16197	17650	17773	35777	16740	78070	29092	15669
Taurine	HMDB00251	324885	312883	365030	407276	346204	425687	405700	390356	304616	409152	412207	315504	291386	399195	502793	380792	367407	455280	399960	399813	439099	387102	440542	542081	505998	520201	419526	524099	722916	518104	530464	479432	728962
Threonic Acid	HMDB0000943	744063	738892	915378	574800	717305	595341	798137	1009714	874013	1048639	497447	644490	582141	1073902	848276	1008662	1104117	883805	889115	898450	1387534	667657	818672	1174147	1250946	1105844	823072	1131864	858903	951675	629858	1101731	988165
Threonine	HMDB00167	3661783	2923952	3237296	3838147	4455879	4791514	4739490	5174270	3182057	3340424	3643799	3923397	2359127	3376004	5294281	4753430	5552114	4404236	5438916	3849718	4462163	3926133	4125812	4103929	4574305	4031582	5650421	6952244	3261678	5786721	4339587	3828731	5313237
Thymine	HMDB00262	22373	30797	25701	25717	17039	27929	31285	21638	26767	15577	22904	34920	24421	22909	27781	33949	22304	19960	21364	33342	24384	25598	24537	33765	29031	24014	26002	32151	27026	28007	33068	19439	21618
Tryptophan	HMDB00929	2940446	2997271	2967126	3341806	4227447	3509042	3345998	3619801	3026199	2803375	3938775	2218608	2212012	2934037	3397225	3716724	2580096	2806119	3419317	2963969	2611226	2883757	3484612	4570463	3186245	3929282	3542162	3508493	3014717	3571464	2621122	3050000	4229293
Uric acid	HMDB00289	14243640	17111255	10348321	8411978	7300836	4445941	21349626	8678459	10888167	12230190	19231556	23124826	23140580	15767872	24018230	26912901	13543721	26090277	14830227	21192117	13077643	15306894	16088403	16597763	11018565	13747410	9920583	8209358	9517456	12540119	7664536	13257143	11082098
Uridine	HMDB00296	303558	590534	716102	583626	585063	605060	458472	580427	467816	659191	467514	370597	435232	497878	536774	392570	674590	432594	530501	469666	448328	441113	476899	819508	714789	865955	614508	797819	361856	561732	543735	654308	504492
Valerylcarnitine	HMDB0013128	239205	290744	710626	356552	521634	485838	469847	343733	378880	445865	443415	321628	184920	580163	339536	410598	484442	363194	247285	429666	369215	461204	282779	398174	706290	656675	511200	570345	191162	269677	412544	485283	355345
Valine	HMDB00883	1155577	980606	1143712	1043104	1491843	1618005	1077367	1425846	1195135	1260284	1294556	967639	687181	991318	1021079	1262446	1281672	862032	1260112	968607	1380214	1023031	1090245	1316053	1340558	1293428	1468578	1673222	937803	1291340	1151661	1437918	1230675
Xanthine	HMDB00292	1275326	742810	899724	922034	981626	1057606	1103876	1199029	992958	1148799	1430971	1373964	1116925	1283269	1925707	1649645	1226300	1299383	1131003	1395265	1952351	1304530	1694937	1180153	1025928	1179031	995568	1209196	1072152	1105398	847964	911382	1724668
tC2C3/CO		0.0310875	0.0653702	0.043337	0.0374079	0.0373362	0.0376876	0.0437878	0.0268449	0.0404323	0.0450484	0.0645975	0.0425225	0.060603	0.0444829	0.0415284	0.0372423	0.0401866	0.0461371	0.0340007	0.0586758	0.0464598	0.0682017	0.0271598	0.025829	0.0287651	0.0353524	0.0261206	0.0381458	0.0528578	0.0216521	0.0420125	0.0500811	0.0306251
tAC		115687910	108656143	199447230	180897938	143914614	161452696	149765842	119640724	138324722	153477503	95974553	151148639	123338821	156146657	158326104	154366991	141297761	124444644	89508989	123512191	150848515	133128701	105760826	148457164	171639655	179619161	161660280	125470398	122786732	126011078	127731070	147754108	159878863
tC2C3		3455853	6346032	8026243	6438067	5120752	5800574	6164118	3075784	5298951	6200114	5668097	6140267	6952285	6559501	6262820	5510522	5419881	5443084	2899776	6789051	6595035	8410135	2775454	3680339	4723946	6025372	4072556	4558883	6105596	2622695	5047542	6652344	4617950
C2/C0		0.0177829	0.0484425	0.0323211	0.0251967	0.0209422	0.0199641	0.0161741	0.0168554	0.0266132	0.027983	0.0351089	0.0291983	0.0501052	0.032325	0.0285223	0.0256711	0.0213191	0.0225578	0.0220704	0.0440205	0.0327922	0.0462053	0.012735	0.0138911	0.0149431	0.0213961	0.0125429	0.0166771	0.031735	0.012317	0.0279015	0.0288163	0.0176863
tAC/C0		1.04068	1.11926	1.0769	1.05109	1.04931	1.04899	1.06389	1.0442	1.05545	1.11513	1.09379	1.04673	1.07514	1.0589	1.04985	1.04327	1.04768	1.05483	1.04952	1.06748	1.06268	1.0796	1.03494	1.04189	1.04515	1.05387	1.03686	1.04986	1.063	1.04031	1.06315	1.11234	1.06028
ADMA+SDMA/Arg		0.182874	0.312385	0.301719	0.22255	0.202379	0.22564	0.205376	0.291855	0.218295	0.27256	0.1994	0.220414	0.296435	0.338839	0.350207	0.223642	0.28063	0.228139	0.299558	0.269559	0.285403	0.241765	0.193865	0.398393	0.429585	0.412937	0.229243	0.280937	0.377342	0.417378	0.274533	0.369176	0.63396
Cit/Arg		0.0379968	0.0392238	0.047072	0.045081	0.0295817	0.0353878	0.0436848	0.044022	0.0607056	0.0498551	0.0428342	0.0284795	0.0437994	0.0404837	0.0538514	0.0365544	0.0529331	0.031507	0.046308	0.0406791	0.0417249	0.0342352	0.0256252	0.0652507	0.0609569	0.0665425	0.0327427	0.0462412	0.0575395	0.063535	0.0832517	0.0566916	0.104868
Cit/Orn		0.0379968	0.0392238	0.047072	0.045081	0.0295817	0.0353878	0.0436848	0.044022	0.0607056	0.0498551	0.0428342	0.0284795	0.0437994	0.0404837	0.0538514	0.0365544	0.0529331	0.031507	0.046308	0.0406791	0.0417249	0.0342352	0.0256252	0.0652507	0.0609569	0.0665425	0.0327427	0.0462412	0.0575395	0.063535	0.0832517	0.0566916	0.104868
Orn/Arg		0.275342	0.253034	0.450242	0.366434	0.424822	0.410808	0.337387	0.60232	0.211473	0.567025	0.300456	0.245011	0.175405	0.426782	0.427585	0.383689	0.445725	0.337268	0.599516	0.227741	0.479949	0.259176	0.274297	0.573791	0.909296	0.729957	0.424062	0.560172	1.03211	0.917964	0.479433	0.914614	1.61876
Putrescine/Orn		0.00855424	0.0149683	0.00692169	0.00619338	0.00331167	0.00548829	0.00583409	0.002685	0.00442651	0.00479615	0.011499	0.00869969	0.0182541	0.00967048	0.00758967	0.00817533	0.00838089	0.0106081	0.00286751	0.00890888	0.00854172	0.0129859	0.00412595	0.00576721	0.00618623	0.00526031	0.00453558	0.00701056	0.00205762	0.00319118	0.00224907	0.00426091	0.00272221
Uric Acid/creatinine		0.0800285	0.0892246	0.0476949	0.0432035	0.0360245	0.0216894	0.120019	0.0488172	0.0568212	0.0558026	0.107977	0.114015	0.116963	0.0756599	0.121031	0.15589	0.0666075	0.141452	0.0799729	0.102152	0.0604489	0.0811421	0.0879435	0.0769965	0.0540608	0.0645181	0.0548778	0.0378543	0.0592235	0.0753976	0.0412697	0.0632618	0.0592514
Arginine/Creatinine		0.0351424	0.0290642	0.0300382	0.0333847	0.0489055	0.0397655	0.0351487	0.0340032	0.0369786	0.0373936	0.0294628	0.0399078	0.0243752	0.0237303	0.0245899	0.0339755	0.0345745	0.0313106	0.0278017	0.0372668	0.0281527	0.0289934	0.043354	0.025009	0.0236293	0.0242416	0.0444523	0.0398655	0.0233205	0.0255513	0.0309104	0.0280087	0.0138912
Met-SO/Met		0.119261	0.182705	0.142147	0.125356	0.0812692	0.213075	0.121366	0.124366	0.150995	0.118564	0.0879364	0.109706	0.138994	0.127341	0.116426	0.0716279	0.151832	0.11145	0.153153	0.0859895	0.149128	0.0959763	0.127624	0.132279	0.126417	0.16603	0.0886649	0.15526	0.121278	0.110345	0.086131	0.109343	0.117634
tBCAA		7066315	6369379	8335456	6978326	10569417	10336180	8991498	12540189	6899953	9155021	7454218	7327297	4894332	7475036	7714009	8027987	8784527	6906156	10760336	6627490	10642888	5700463	10040947	11758542	12388209	10785006	13033529	17322796	6795246	12330629	8973850	12102866	9786861
tAromAA		6522817	6410048	6945775	8345228	8730196	8820607	6720922	8819653	6090520	6398202	7976256	5440111	4937014	7057430	8731922	7245860	6632844	5689767	8015602	6246021	6375327	5884468	8722537	10393726	7529265	10885260	8177624	9786806	7053903	8291307	6679432	7385879	9200692
tBCAA/tAromAA		1.08332	0.993655	1.20008	0.836206	1.21067	1.17182	1.33784	1.42185	1.1329	1.43087	0.934551	1.3469	0.991355	1.05917	0.883426	1.10794	1.3244	1.21379	1.34242	1.06107	1.66939	0.96873	1.15115	1.13131	1.64534	0.99079	1.5938	1.77002	0.963331	1.48718	1.3435	1.63865	1.06371
Tyr/Phe		0.10696	0.0696251	0.110387	0.0820858	0.166612	0.102831	0.112248	0.0792842	0.0862985	0.114158	0.0747156	0.117324	0.0648104	0.102527	0.058529	0.126431	0.10619	0.111339	0.0667078	0.084808	0.0886749	0.0903845	0.0952526	0.0617505	0.122543	0.0698274	0.132955	0.100644	0.0752777	0.0720783	0.0999302	0.118232	0.0745658
tGlucogenicAA		3005437	3454636	4177723	3631641	6070936	4989011	4099574	4487571	2945907	4498245	3443725	5471132	4277567	4679194	4841323	4811071	5604598	5299101	3966634	5123231	5475201	4694813	4176933	4603395	3522566	3977815	5439054	5840999	3607682	3829313	3575258	4767878	4468820
Glutamine/glutamate		49.5836	34.6293	24.2039	30.88	21.9592	38.7504	33.3785	31.3551	43.4441	29.4847	35.9309	36.7818	57.2552	27.4258	29.7331	30.4598	32.1041	34.886	38.3334	31.6129	38.371	29.116	23.5883	22.6838	15.6742	18.3087	15.4498	28.3565	10.7285	16.018	15.8675	19.7672	10.4251
Succinate/Fumarate		5.85277	3.60428	8.0671	9.01688	10.9461	3.86495	5.15822	6.68855	5.92126	9.22678	3.36915	2.61601	2.35661	2.91238	3.96994	3.5484	3.067	2.29503	2.97192	3.07035	3.42174	2.86559	4.24381	5.0802	7.27273	10.1092	7.1255	5.97592	5.73039	6.28858	4.71741	6.71096	5.35459
